# Supplementary material for: The best choices: the diversity and functions of the plants in the home gardens of the Tsang-la (Motuo Menba) communities in Yarlung Tsangpo Grand Canyon, Southwest China
Source: J Ethnobiol Ethnomed. 2020 Aug 31;16:50. doi: 10.1186/s13002-020-00395-z (PMC7457371; doi:10.1186/s13002-020-00395-z)
Supplement: Supplementary file 1 — Additional file 1. [file 13002_2020_395_MOESM1_ESM.xlsx]

## Sheet: Appendix 1
Voucher	vernacular Name	Science Name	Family	IUCN	Oringin	Life form	Use part	Use	Use category	N	FC	UR	NU	NC	NU/NC	RFC	CI	CV
LZY192	Su-lan-tsao; 竹节兰	Dendrobium nobile Lindl.	Orchidaceae	VU	native	herb	stem and flowers	It was collected and cultivated as economic useful plant in local tropical regions. It was the original plant of traditional Chinese medicine "Shi-hu" and traditional Tibetan medicine "bu-shes-tse". It was also cultivated as ornamental plants in home gardens.	ornamental plants; medicine; others	87	17	20	2	14	0.142857	0.195402	0.229885	0.00641715
PICV1046	Sa-ga	Zingiber officinale Roscoe	Zingiberaceae		native	herb	rhizome	the rhizomes were used as vegetable,spice and medicine. The rhizomes were used to treat cold in local medicine.	medicine; vegetable; spice	87	12	13	3	14	0.214286	0.137931	0.149425	0.00441651
YLX1044	Soe-lu	Capsicum annuum L.	Solanaceae	LC	native	herb	fruit	local Capsicum annuum had several cultivated varieties, different varieties were used for different purposes.	vegetable; spice; medicine	87	10	10	3	14	0.214286	0.114943	0.114943	0.0028311
PICM1926	Snying-pa	Citrus medica L.	Rutaceae		native	tree	fruit	the fruits were local speciality "Motuo Da Ningmeng (墨脱大柠檬)" and used in Traditonal Chinese Medicine "Xiang Yuan (香橼)".	medicine	87	14	15	1	14	0.0714286	0.16092	0.172414	0.00198177
YLX2003	Kham-pu	Prunus persica (L.) Batsch	Rosaceae	LC	native	tree	fruit	fruits.	fruit	87	14	14	1	14	0.0714286	0.16092	0.16092	0.00184965
PICV1978	Tso-nong-za-nong	Brassica rapa L.	Brassicaceae		Other parts of China	herb	whole plants	vegetables	vegetable	87	13	13	1	14	0.0714286	0.149425	0.149425	0.00159485
PICV1045	Bai-tshai	Brassica rapa L.	Brassicaceae		Other parts of China	herb	whole plants	vegetables	vegetable	87	12	12	1	14	0.0714286	0.137931	0.137931	0.00135893
YLX1122	Dru-mgan	Eriobotrya japonica (Thunb.) Lindl.	Rosaceae		native	tree	fruit	fruits	fruit	87	12	12	1	14	0.0714286	0.137931	0.137931	0.00135893
YLX2077	a-ni-lai-su	Musa spp. (banana)	Musaceae		India/other parts of China	herb	fruit	fruits	fruit	87	12	12	1	14	0.0714286	0.137931	0.137931	0.00135893
PICV0948	Mu-tie	Raphanus raphanistrum subsp. sativus (L.) Domin	Brassicaceae		Other parts of China	herb	tuber root	vegetables	vegetable	87	12	12	1	14	0.0714286	0.137931	0.137931	0.00135893
PICO012	Mong-nang	Salvia splendens Sellow ex Schult.	Lamiaceae		Lhasa	herb	flowers	It was cultivated as ornamental plants	ornamental plants	87	12	12	1	14	0.0714286	0.137931	0.137931	0.00135893
PICV1974	Bhu-su	Coriandrum sativum L.	Apiaceae		native	herb	whole plants	vegetables	vegetable; spice	87	8	8	2	14	0.142857	0.091954	0.091954	0.00120793
PICV1963	Yin-gya-nong	Ipomoea batatas (L.) Lam.	Convolvulaceae	DD	native	herb	tender shoots and tuber root	the tender shoots were vegetable and the tuber roots were rich in starch.	vegetable; grain	87	8	8	2	14	0.142857	0.091954	0.091954	0.00120793
YLX2072	Nang	Perilla frutescens (L.) Britton	Lamiaceae		native	herb	whole plants	the seed oil was high quality edible oil, the leaves were used as spice in cooking, and the whole plants were used in local medicine to treat cold.	oil plants; spice; medicine	87	6	7	3	14	0.214286	0.0689655	0.0804598	0.00118906
LZY035	Ta-hsien	Arenga pinnata (Wurmb) Merr.	Arecaceae		native	tree	stem pith	the stem pith was rich in starch. It was cultivated for collection the stem pith.	grain	87	11	11	1	14	0.0714286	0.126437	0.126437	0.00114188
PICO1269	Ser-bhi	Rosa rugosa Thunb.	Rosaceae		Lhasa	shrub	flowers	It was cultivated as ornamental plants	ornamental plants	87	11	11	1	14	0.0714286	0.126437	0.126437	0.00114188
ZHY4374	Guo-pa	Allium fistulosum L.	Amaryllidaceae		Other parts of China	herb	whole plants	vegetables	vegetable	87	10	11	1	14	0.0714286	0.114943	0.126437	0.00103807
ZHY4667	Tsha-lu-ma	Citrus reticulata Blanco	Rutaceae		native	tree	fruit	fruits	fruit	87	10	10	1	14	0.0714286	0.114943	0.114943	0.000943699
PICV1009	Nan-gua	Cucurbita moschata Duchesne	Cucurbitaceae		Other parts of China	climber	fruit	vegetables	vegetable	87	9	9	1	14	0.0714286	0.103448	0.103448	0.000764396
PICR1004	ma-rmos-lo-dog	Zea mays L.	Poaceae	LC	native	tree	fruit	grain and wine brewing	grain; wine brewing	87	5	5	3	14	0.214286	0.0574713	0.0574713	0.000707774
PICV1019	Bhu-shar	Phaseolus vulgaris L.	Fabaceae		Other parts of China	climber	tender fruit	vegetables	vegetable	87	8	8	1	14	0.0714286	0.091954	0.091954	0.000603967
PICF1030	Khor-min	Saccharum officinarum L.	Poaceae		India	herb	stem	fruits	fruit	87	8	8	1	14	0.0714286	0.091954	0.091954	0.000603967
LZY145-1	Ta-wai-ga-don	Cyathea spinulosa Wall. ex Hook.	Cyatheaceae		native	tree	tender leaves	the tender leaves were edible as vegetable.	vegetable; ornamental plants	87	5	5	2	14	0.142857	0.0574713	0.0574713	0.000471849
PICO4188	Lan-tshao	Cymbidium iridioides D.Don	Orchidaceae	VU	native	herb	flowers	It was cultivated as ornamental plants	ornamental plants	87	5	5	2	14	0.142857	0.0574713	0.0574713	0.000471849
PICO0975	Na-nang	Allium tuberosum Rottler ex Spreng.	Amaryllidaceae		native	herb	whole plants	vegetables	vegetable	87	7	7	1	14	0.0714286	0.0804598	0.0804598	0.000462412
PICO1182	Mong-nang	Commelina purpurea C.B.Clarke	Commelinaceae		Lhasa	herb	flowers	It was cultivated as ornamental plants	ornamental plants	87	7	7	1	14	0.0714286	0.0804598	0.0804598	0.000462412
PICV1008	Sran-ser	Glycine max (L.) Merr.	Fabaceae		Lhasa	herb	tender seeds	the tender beans were seasonal vegetable	vegetable	87	7	7	1	14	0.0714286	0.0804598	0.0804598	0.000462412
PICV1035	Bang-tu	Solanum melongena L.	Solanaceae		Other parts of China	herb	fruit	vegetables	vegetable	87	7	7	1	14	0.0714286	0.0804598	0.0804598	0.000462412
PICV1959	Bo-tsai	Spinacia oleracea L.	Amaranthaceae		Other parts of China	herb	whole plants	vegetables	vegetable	87	6	7	1	14	0.0714286	0.0689655	0.0804598	0.000396354
LZY050	Tsun-ma-lai-su	Musa spp.	Musaceae		native	herb	flowers and tender shoots	the flowers and tender shoots were vegetables	vegetable	87	4	5	2	14	0.142857	0.045977	0.0574713	0.00037748
LZY033	Ni-ra-khi; 麻菜	Acmella paniculata (Wall. ex DC.) R.K.Jansen	Asteraceae	LC	native	herb	tender leaves and shoots	vegetables	vegetable	87	6	6	1	14	0.0714286	0.0689655	0.0689655	0.000339732
LZY090	Pa-ru	Calamus acanthospathus Griff.	Arecaceae		native	climber	stem, leaves and fruit	the stems were used for knitting, the tender leaves were vegetables and the fruits were medicine.	knitting; vegetable; medicine	87	3	4	3	14	0.214286	0.0344828	0.045977	0.000339732
PICO0933	Mong-nang	Canna indica L.	Cannaceae		Lhasa	herb	flowers	It was cultivated as ornamental plants	ornamental plants	87	6	6	1	14	0.0714286	0.0689655	0.0689655	0.000339732
LZY097	Bo-zong	Colocasia esculenta (L.) Schott	Araceae	LC	native	herb	petiole and tuber stem	vegetables	vegetable	87	6	6	1	14	0.0714286	0.0689655	0.0689655	0.000339732
YLX0913	Lho-pa-dang	Pandanus furcatus Roxb.	Pandanaceae		native	tree	leaves and fruits	It was cultivated as ornamental plants, the leaves were used to wrap rice, and the fruits were edible.	ornamental plants; others; fruit	87	3	4	3	14	0.214286	0.0344828	0.045977	0.000339732
YLX1024	Pu-rong-shing	Caryota obtusa Griff.	Arecaceae		native	tree	stem	the stem pith was rich in starch, and the mature sterm could be used to make handiworks.	grain; others	87	4	4	2	14	0.142857	0.045977	0.045977	0.000301984
LZY014	Sang-ru	Debregeasia longifolia (Burm.f.) Wedd.	Urticaceae	LC	native	shrub	fruit	the fruits were edible.	fruit; forage plant	87	4	4	2	14	0.142857	0.045977	0.045977	0.000301984
LZY015	Lai-nyi	Rubia manjith Roxb. ex Fleming	Rubiaceae		native	climber	stem	It was used to dye cloth to red.	Dye plants	87	4	4	2	14	0.142857	0.045977	0.045977	0.000301984
PICF1266	Se-yar	Carica papaya L.	Caricaceae		India	tree	fruit	fruits	fruit	87	5	5	1	14	0.0714286	0.0574713	0.0574713	0.000235925
LZY106	Von-pa-lin	Coix lacryma-jobi L.	Poaceae		native	herb	others	the fruits were used to make necklace	others	87	5	5	1	14	0.0714286	0.0574713	0.0574713	0.000235925
PICO1029	Lan-tshao	Cymbidium goeringii (Rchb.f.) Rchb.f.	Orchidaceae	DD	native	herb	flowers	It was cultivated as ornamental plants	ornamental plants	87	5	5	1	14	0.0714286	0.0574713	0.0574713	0.000235925
PICV1023	gser-gyi-phud-bu	Luffa cylindrica (L.) M.Roem.	Cucurbitaceae		Other parts of China	climber	tender fruit	vegetables	vegetable	87	5	5	1	14	0.0714286	0.0574713	0.0574713	0.000235925
PICO4616	Mong-nang	Pelargonium × hortorum L.H. Bailey	Geraniaceae		Lhasa	herb	flowers	It was cultivated as ornamental plants	ornamental plants	87	5	5	1	14	0.0714286	0.0574713	0.0574713	0.000235925
PICGLN005	Pon-gei	Zanthoxylum bungeanum Maxim.	Rutaceae		native	climber	fruit	the fruits were famous spice in local Chinese style dishes and used as medicine to treat skin infection.	spice; medicine	87	5	5	1	14	0.0714286	0.0574713	0.0574713	0.000235925
LZY029	Khae-khi-shing	Zanthoxylum motuoense C.C. Huang	Rutaceae		native	shrub	fruit	the fruits were local special agricultural products	spice	87	5	5	1	14	0.0714286	0.0574713	0.0574713	0.000235925
PICO1014	lu-ui	Aloe vera (L.) Burm.f.	Xanthorrhoeaceae		Guangdong	herb	leaves	It was introduced from other provinces and cultivated as ornamental plants and skin care.	Medicine; Ornamental Plants	87	3	4	2	14	0.142857	0.0344828	0.045977	0.000226488
LZY122	Ha-po	Dendrocalamus tibeticus Hsueh & T.P.Yi	Poaceae		native	tree	bamboo shoots and stem	the bamboo shoots were edible and the bamboo tubes could be used for architechture and other uses.	vegetable; others	87	3	4	2	14	0.142857	0.0344828	0.045977	0.000226488
PICF1006	Gye-shing	Juglans regia L.	Juglandaceae	LC	native	tree	seeds	the seeds were famous nuts and the seed oil were high quality edible oil.	oil_plants; fruit	87	3	4	2	14	0.142857	0.0344828	0.045977	0.000226488
LZY010	Yong-mo-lin-shing	Viburnum cylindricum Buch.-Ham. ex D. Don	Adoxaceae		native	shrub	fruit; shoots	the fruits were rich in oil and the shoots were burnt in funeral.	oil plants; ritual plants	87	3	3	2	14	0.142857	0.0344828	0.0344828	0.000169866
PICV0985	Lang	Allium sativum L.	Amaryllidaceae		Lhasa	herb	bulb	vegetables	vegetable	87	4	4	1	14	0.0714286	0.045977	0.045977	0.000150992
LZY125	Se-ri-dgrong	Curcuma angustifolia Roxb.	Zingiberaceae		native	herb	rhizome	the rhizome were used to extract yellow pigment for dyeing cloth.	Dye plants	87	4	4	1	14	0.0714286	0.045977	0.045977	0.000150992
LZY188	Shug-pa	Juniperus pingii W.C.Cheng ex Ferré	Cupressaceae	NT	native	shrub	leaves and seeds	the leaves were burnt as incense in ritual ceremonies and the seed were famous medicinal material in traditional Chinese medicinal systerms.	ritual plants; medicine	87	2	4	2	14	0.142857	0.0229885	0.045977	0.000150992
LZY212	Gyal-pa-shing	Mahonia napaulensis DC.	Berberidaceae		native	shrub	stem	the stem was used as Coptis teeta in local medicine.	medicine	87	4	4	1	14	0.0714286	0.045977	0.045977	0.000150992
LZY072	Kha-lu	Momordica charantia L.	Cucurbitaceae		native	climber	tender shoots	the tender shoots were vegetable	vegetable	87	4	4	1	14	0.0714286	0.045977	0.045977	0.000150992
LZY004	Na-mu-sems	Pogostemon brevicorollus Y.Z.Sun	Lamiaceae		native	herb	tender leaves and shoots	It was used as spice in stews or cooked alone	spice; vegetable	87	2	4	2	14	0.142857	0.0229885	0.045977	0.000150992
ZHY1008	Kham-pu	Prunus mira Koehne	Rosaceae	DD	native	tree	stem	P. mira was common wild plant in Yarlung Tsangpo Canyon, and local people introduced it into home gardens as rootstocks for grafting P. persica.	others	87	4	4	1	14	0.0714286	0.045977	0.045977	0.000150992
LZY016	Gyal-mo-lin-shar-pa	Ricinus communis L.	Euphorbiaceae		native	shrub	leaves	the leaves were used as surgical dressing to treat traumatic injury.	medicine	87	4	4	1	14	0.0714286	0.045977	0.045977	0.000150992
XZG026	Pa-wa-ser-pu	Swertia mussotii Franch.	Gentianaceae		native	herb	whole plants	It was Traditional Tibetan Medicine "Tig-da".	medicine	87	4	4	1	14	0.0714286	0.045977	0.045977	0.000150992
LZY117	Li-shing	Bambusa teres Munro	Poaceae		native	tree	bamboo shoots and stem	the bamboo shoots were edible and the bamboo tubes could be used for architechture and other uses.	vegetable; others	87	2	3	2	14	0.142857	0.0229885	0.0344828	0.000113244
LZY032	Gon-pu	Eleusine coracana (L.) Gaertn.	Poaceae	LC	native	herb	fruit	the fruits were important local grains and used to brew wine.	grain; wine brewing	87	2	3	2	14	0.142857	0.0229885	0.0344828	0.000113244
PICV0950	Bai-tshai	Brassica rapa L.	Brassicaceae	DD	Other parts of China	herb	leaves	vegetables	vegetable	87	3	3	1	14	0.0714286	0.0344828	0.0344828	8.49329e-05
PICV1012	Gzar-dbyes-tshog-ma	Brassica rapa L.	Brassicaceae		Other parts of China	herb	leaves	vegetables	vegetable	87	3	3	1	14	0.0714286	0.0344828	0.0344828	8.49329e-05
ZHY4074	Ton-tsa	Coptis teeta Wall.	Ranunculaceae	EN	native	herb	rhizome	the rhizomes were important medicinal material in both traditional and local Chinese medicinal systerms. In local medicine, the rhizomes were used to treat "hot diseases", diarrhea and food poisoning.	medicine	87	3	3	1	14	0.0714286	0.0344828	0.0344828	8.49329e-05
LZY002	Yang-shing	Cordia dichotoma G.Forst.	Boraginaceae	LC	native	tree	fruit	the fruits were rich in oil. Local people extracted oil from the fruits for cooking.	oil_plants	87	3	3	1	14	0.0714286	0.0344828	0.0344828	8.49329e-05
PICO1031	Mong-nang	Cosmos bipinnatus Cav.	Asteraceae		Lhasa	herb	flowers	It was cultivated as ornamental plants	ornamental plants	87	3	3	1	14	0.0714286	0.0344828	0.0344828	8.49329e-05
PICO0980	Mong-nang	Dendranthema morifolium (Ramat.) Tzvelev	Asteraceae		Lhasa	herb	flowers	It was cultivated as ornamental plants	ornamental plants	87	3	3	1	14	0.0714286	0.0344828	0.0344828	8.49329e-05
ZHY4622	chu-shing-gyi	Ensete glaucum (Roxb.) Cheesman	Musaceae		native	herb	caulo (stem)	forage plants	forage_plants	87	3	3	1	14	0.0714286	0.0344828	0.0344828	8.49329e-05
YLX1963	Tiem-nang	Fagopyrum acutatum (Lehm.) Mansf. ex K.Hammer	Polygonaceae		native	herb	tender leaves and shoots	vegetables	vegetable	87	3	3	1	14	0.0714286	0.0344828	0.0344828	8.49329e-05
LZY135	Pa-dgron-ma-shing-ga-dang	Ficus auriculata Lour.	Moraceae	LC	native	tree	tender leaves and shoots	vegetables	vegetable	87	3	3	1	14	0.0714286	0.0344828	0.0344828	8.49329e-05
YLX2870	go-snyog	Foeniculum vulgare Mill.	Apiaceae		native	herb	whole plants	vegetables	vegetable	87	3	3	1	14	0.0714286	0.0344828	0.0344828	8.49329e-05
PICO0644	Mong-nang	Hylotelephium erythrostictum (Miq.) H. Ohba	Crassulaceae		Lhasa	herb	Leaves	the leaves were used to treat cracked skin.	Medicine	87	3	3	1	14	0.0714286	0.0344828	0.0344828	8.49329e-05
ZHY1017	Mong-nang	Iris domestica (L.) Goldblatt & Mabb.	Iridaceae		Lhasa	herb	flowers	It was cultivated as ornamental plants	ornamental plants	87	3	3	1	14	0.0714286	0.0344828	0.0344828	8.49329e-05
PICO1317	Mong-nang	Mirabilis jalapa L.	Nyctaginaceae		Lhasa	herb	flowers	It was cultivated as ornamental plants	ornamental plants	87	3	3	1	14	0.0714286	0.0344828	0.0344828	8.49329e-05
PICR006	Hbras/Hpar	Oryza sativa L.	Poaceae		Guangdong	herb	fruit	the most important crop in local communities. Local people grow seedling of rice in home gardens, then transplant them to fields.	grain	87	3	3	1	14	0.0714286	0.0344828	0.0344828	8.49329e-05
PICGLN003	Sngo-sman	Paris polyphylla Sm.	Melanthiaceae		native	herb	rhizome	the rhizomes were famous traditional Chinese Medicine "Chonglou".	medicine	87	3	3	1	14	0.0714286	0.0344828	0.0344828	8.49329e-05
PICO1794	Mong-nang	Rosa chinensis Jacq.	Rosaceae		Lhasa	shrub	flowers	It was cultivated as ornamental plants	ornamental plants	87	3	3	1	14	0.0714286	0.0344828	0.0344828	8.49329e-05
LZY041	Kha-lang-gyi	Solanum torvum Sw.	Solanaceae		native	herb	fruit	the fruits were used as health vegetable which taste bitter.	vegetable	87	3	3	1	14	0.0714286	0.0344828	0.0344828	8.49329e-05
LZY023, LZY126	Lho-pa-sang-shing; Shing-tsha-shing	Cinnamomum iners Reinw. ex Blume	Lauraceae	LC	native	tree	leaves	the leaves were burnt as incense in ritual ceremonies, and the bark was the substitute of cinnamon in traditional Chinese medicinal systems. In local medicine, the bark was used to treat cold diseases.	ritual plants; medicine	87	2	2	2	14	0.142857	0.0229885	0.0229885	7.54959e-05
PICO1022	Dri-thang-shing	Opuntia monacantha (Willd.) Haw.	Cactaceae	LC	native	herb	stem, fruit and flowers	It was cultivated as ornamental plants	fruit; ornamental plants	87	2	2	2	14	0.142857	0.0229885	0.0229885	7.54959e-05
LZY145	Ta-wai	Sphaeropteris brunoniana (Hook.) R.M. Tryon	Cyatheaceae		native	tree	leaves and stem pith	tender leaves were vegetables and stem pith was rich in starch for grain replacement in famine.	vegetable; grain	87	2	2	2	14	0.142857	0.0229885	0.0229885	7.54959e-05
ZHY1011	Tsua-dra	Agastache rugosa (Fisch. & C.A.Mey.) Kuntze	Lamiaceae		native	herb	whole plants	the whole plants were used to treat cold in local medicine.	medicine	87	2	2	1	14	0.0714286	0.0229885	0.0229885	3.7748e-05
LZY123	Ga-go-la	Amomum subulatum Roxb.	Zingiberaceae		native	herb	fruit	the fruits were used in Traditional Tibetan Medicine "Ga-go-la" and as spice in cooking.	spice; medicine	87	1	2	2	14	0.142857	0.0114943	0.0229885	3.7748e-05
LZY129	Shing-dog-po-lho	Artocarpus heterophyllus Lam.	Moraceae		India	tree	fruit	fruits	fruit	87	2	2	1	14	0.0714286	0.0229885	0.0229885	3.7748e-05
YLX2813	Ja-shing	Camellia sinensis (L.) Kuntze	Theaceae	DD	Fujian; Guangdong	shrub	leaves	the tea trees were cultivated for tea factories but local people did not have tea drinking habits in traditional life styles.	others	87	2	2	1	14	0.0714286	0.0229885	0.0229885	3.7748e-05
LZY017	Gyal-pang-wen	Crassocephalum crepidioides (Benth.) S.Moore	Asteraceae		native	herb	leaves	vegetables	vegetable	87	2	2	1	14	0.0714286	0.0229885	0.0229885	3.7748e-05
PICO1015	Lan-tshao	Cymbidium eburneum Lindl.	Orchidaceae	DD	native	herb	flowers	It was cultivated as ornamental plants	ornamental plants	87	2	2	1	14	0.0714286	0.0229885	0.0229885	3.7748e-05
YLX001	Kor-ma-shing	Dillenia indica L.	Dilleniaceae		native	tree	flowers and fruit	It was cultivated as ornamental plants and the fruits are edible.	ornamental plants; fruit	87	1	2	2	14	0.142857	0.0114943	0.0229885	3.7748e-05
LZY140	Lho-pa-jo-dang	Dioscorea alata L.	Dioscoreaceae		native	climber	tuber root	It was cooked as potato	vegetable	87	2	2	1	14	0.0714286	0.0229885	0.0229885	3.7748e-05
YLX1011	Ang-dri-pa	Diospyros lotus L.	Ebenaceae	LC	native	tree	fruit	fruits	fruit	87	2	2	1	14	0.0714286	0.0229885	0.0229885	3.7748e-05
PIC002	Mong-nang	Disocactus ackermannii (Haw.) Ralf Bauer	Cactaceae	LC	Lhasa	herb	flowers	It was cultivated as ornamental plants	ornamental plants	87	2	2	1	14	0.0714286	0.0229885	0.0229885	3.7748e-05
LZY146	Tsen-tsen-pa	Elatostema ficoides Wedd.	Urticaceae		native	herb	whole plants	It was used as forage plant.	forage_plants	87	2	2	1	14	0.0714286	0.0229885	0.0229885	3.7748e-05
LZY089	Zhi-tsa-lin-yong	Embelia floribunda Wall.	Primulaceae		native	shrub	fruit	the fruits were edible.	fruit	87	2	2	1	14	0.0714286	0.0229885	0.0229885	3.7748e-05
PICO2001	Mong-nang	Epiphyllum oxypetalum (DC.) Haw.	Cactaceae	LC	Lhasa	herb	flowers	It was cultivated as ornamental plants	ornamental plants	87	2	2	1	14	0.0714286	0.0229885	0.0229885	3.7748e-05
ZHY012	Mon-pu-bin	Houttuynia cordata Thunb.	Saururaceae		native	herb	tender leaves and rhizome	vegetables	vegetable	87	2	2	1	14	0.0714286	0.0229885	0.0229885	3.7748e-05
PICV1014	Khong-shin-tsai	Ipomoea aquatica Forssk.	Convolvulaceae	LC	native	herb	tender leaves and shoots	vegetables	vegetable	87	2	2	1	14	0.0714286	0.0229885	0.0229885	3.7748e-05
PICO1005	Mong-nang	Kalanchoe blossfeldiana Poelln.	Crassulaceae		Lhasa	herb	flowers	It was cultivated as ornamental plants	ornamental plants	87	2	2	1	14	0.0714286	0.0229885	0.0229885	3.7748e-05
PICV1015	Le-pi-ser-pi	Lablab purpureus (L.) Sweet	Fabaceae		Other parts of China	climber	seeds	vegetables	vegetable	87	2	2	1	14	0.0714286	0.0229885	0.0229885	3.7748e-05
PICO2017	Mong-nang	Lycoris radiata (L'Hér.) Herb.	Amaryllidaceae		Lhasa	herb	flowers	It was cultivated as ornamental plants	ornamental plants	87	2	2	1	14	0.0714286	0.0229885	0.0229885	3.7748e-05
PICO4264	Pan-dang-da-wai	Nephrolepis auriculata Trimen	Nephrolepidaceae		native	herb	whole plants	It was cultivated as ornamental plants	ornamental plants	87	2	2	1	14	0.0714286	0.0229885	0.0229885	3.7748e-05
PICF1007	Shing-dog-le	Pyrus sp.	Rosaceae		Other parts of China	tree	fruit	fruits	fruit	87	2	2	1	14	0.0714286	0.0229885	0.0229885	3.7748e-05
PICV2736	Yi-le-ban-dong	Sechium edule (Jacq.) Swartz	Cucurbitaceae		native	climber	tender fruit	vegetables	vegetable	87	2	2	1	14	0.0714286	0.0229885	0.0229885	3.7748e-05
PIC001	Kho-ling	Sorghum bicolor (L.) Moench	Poaceae		Lhasa	herb	fruit	the fruits were grains and used to brew wine	grain; wine brewing	87	1	2	2	14	0.142857	0.0114943	0.0229885	3.7748e-05
LZY061	Tsong-lo-ma	Stachyphrynium placentarium (Lour.) Clausager & Borchs.	Marantaceae		native	herb	leaves	the leaves were used as table ware.	others	87	2	2	1	14	0.0714286	0.0229885	0.0229885	3.7748e-05
LZY066	Yang-shar-pa	Strobilanthes cusia (Nees) Kuntze	Acanthaceae		native	herb	whole plants	It was used to make indigo for dyeing cloth.	Dye plants	87	2	2	1	14	0.0714286	0.0229885	0.0229885	3.7748e-05
PICO2005	Mong-nang	Tagetes erecta L.	Asteraceae		Lhasa	herb	flowers	It was cultivated as ornamental plants	ornamental plants	87	2	2	1	14	0.0714286	0.0229885	0.0229885	3.7748e-05
PICO4429	Mong-nang	Tagetes erecta L.	Asteraceae		Lhasa	herb	flowers	It was cultivated as ornamental plants	ornamental plants	87	2	2	1	14	0.0714286	0.0229885	0.0229885	3.7748e-05
LZY157	A-pi-kha-pue	Toddalia asiatica (L.) Lam.	Rutaceae		native	shrub	stem and leaves	It was used as medicine to treat epilepsy	medicine	87	2	2	1	14	0.0714286	0.0229885	0.0229885	3.7748e-05
LZY124	Gya-drum	Urtica atrichocaulis (Hand.-Mazz.) C.J. Chen	Urticaceae		native	herb	leaves	vegetables	vegetables	87	2	2	1	14	0.0714286	0.0229885	0.0229885	3.7748e-05
PICO2003	Shing-lan-tshao	Vanda cristata Wall. ex Lindl.	Orchidaceae	EN	native	herb	flowers	It was cultivated as ornamental plants	ornamental plants	87	2	2	1	14	0.0714286	0.0229885	0.0229885	3.7748e-05
PICV0951	Sran-dmar	Vigna unguiculata subsp. sesquipedalis (L.) Verdc.	Fabaceae		Other parts of China	climber	tender seeds	the tender beans were seasonal vegetable	vegetable	87	2	2	1	14	0.0714286	0.0229885	0.0229885	3.7748e-05
PICGLN004	Yu-lu-kon-tig	Gentiana spp.	Gentianaceae		native	herb	whole plants	the Gentiana spp. Were used to treat malaria in local medicine.	medicine	87	1	2	1	14	0.0714286	0.0114943	0.0229885	1.8874e-05
YLX2802	Sham-tshao	Acorus gramineus Aiton	Acoraceae	LC	Hunan	herb	rhizome	It was used as spice in stews	spice	87	1	1	1	14	0.0714286	0.0114943	0.0114943	9.43699e-06
PICO1028	Mong-nang	Agapanthus africanus (L.) Hoffmanns.	Amaryllidaceae		Lhasa	herb	flowers	It was cultivated as ornamental plants	ornamental plants	87	1	1	1	14	0.0714286	0.0114943	0.0114943	9.43699e-06
LZY048	Go-men-ta-dong-shing	Alangium chinense (Lour.) Harms	Cornaceae		native	tree	branches and trunks	the branches and trunks were used to make trellis for beans cultivation.	others	87	1	1	1	14	0.0714286	0.0114943	0.0114943	9.43699e-06
YLX0924	Chu-shing	Alnus nepalensis D.Don	Betulaceae	LC	native	tree	stem	the tree grew out by itself but conserved as shade tree by the owner of the homegarden.	others	87	1	1	1	14	0.0714286	0.0114943	0.0114943	9.43699e-06
LZY098	Bo-zong-gang-gyi-pa	Alocasia macrorrhizos (L.) G.Don	Araceae		native	herb	tuber stem	the tuber stem was used as medicine but should be boiled long time to reduce poison.	medicine	87	1	1	1	14	0.0714286	0.0114943	0.0114943	9.43699e-06
YLX0914	Ga-go-la	Amomum villosum Lour.	Zingiberaceae	LC	Guangdong	herb	fruit	It was introduced from Guangdong province for medicinal use.	medicine	87	1	1	1	14	0.0714286	0.0114943	0.0114943	9.43699e-06
PICF1034	Po-lho	Ananas comosus (L.) Merr.	Bromeliaceae		Guangdong	herb	fruit	fruits	fruit	87	1	1	1	14	0.0714286	0.0114943	0.0114943	9.43699e-06
PICV1960	Tshin-tsai	Apium graveolens L.	Apiaceae	LC	Other parts of China	herb	whole plants	vegetables	vegetable	87	1	1	1	14	0.0714286	0.0114943	0.0114943	9.43699e-06
YLX2804	Meen-rang-ma	Artemisia vulgaris L.	Asteraceae		Hunan	herb	whole plants	It was introduced from Hunan province and used to make traditional medicinal incense by local people.	medicine	87	1	1	1	14	0.0714286	0.0114943	0.0114943	9.43699e-06
PICO1008	Mong-nang	Arundina graminifolia (D.Don) Hochr.	Orchidaceae	LC	native	herb	flowers	It was cultivated as ornamental plants	ornamental plants	87	1	1	1	14	0.0714286	0.0114943	0.0114943	9.43699e-06
LZY131	Dur-ga	Balakata baccata (Roxb.) Esser	Euphorbiaceae	LC	native	tree	leaves and stems	the leaves and stems were used as fuel wood in cremation ceremonies.	ritual plants	87	1	1	1	14	0.0714286	0.0114943	0.0114943	9.43699e-06
PICV1016	Dong-gua	Benincasa hispida (Thunb.) Cogn.	Cucurbitaceae		Other parts of China	climber	tender fruit	vegetables	vegetable	87	1	1	1	14	0.0714286	0.0114943	0.0114943	9.43699e-06
ZHY4699	Ge-sar-shing	Bombax ceiba L.	Malvaceae		India	tree	others	It was introduced from the lower Yarlung tsangpo region. Local people knew that the tree could bear cotton, but they did not know how to prepare it.	others	87	1	1	1	14	0.0714286	0.0114943	0.0114943	9.43699e-06
PICV005	phe-lan	Brassica oleracea L.	Brassicaceae	DD	Other parts of China	herb	tuber stem	vegetables	vegetable	87	1	1	1	14	0.0714286	0.0114943	0.0114943	9.43699e-06
PICV1032	Bao-tshai	Brassica oleracea L.	Brassicaceae	DD	Other parts of China	herb	leaves	vegetables	vegetable	87	1	1	1	14	0.0714286	0.0114943	0.0114943	9.43699e-06
LZY148	Rus-mthud-shing	Buddleja asiatica Lour.	Scrophulariaceae	LC	native	herb	whole plants	It was used to treat traumatic injury in local medicine.	medicine	87	1	1	1	14	0.0714286	0.0114943	0.0114943	9.43699e-06
YLX1145	Min-ji	Calamus gracilis Roxb.	Arecaceae		native	climber	stem	the stems were used for knitting	knitting	87	1	1	1	14	0.0714286	0.0114943	0.0114943	9.43699e-06
PICO1016	Mong-nang	Calanthe sp.	Orchidaceae	LC	native	herb	flowers	It was cultivated as ornamental plants	ornamental plants	87	1	1	1	14	0.0714286	0.0114943	0.0114943	9.43699e-06
PICO1037	Mong-nang	Callistephus chinensis (L.) Nees	Asteraceae		Lhasa	herb	flowers	It was cultivated as ornamental plants	ornamental plants	87	1	1	1	14	0.0714286	0.0114943	0.0114943	9.43699e-06
PICV1026	Bon-ga-soe-lu	Capsicum annuum L.	Solanaceae	LC	India	herb	fruit	It was the hottest chilli in local place. It was introduced from India.	vegetable	87	1	1	1	14	0.0714286	0.0114943	0.0114943	9.43699e-06
PICO1001	Mong-nang	Cascabela thevetia (L.) Lippold	Apocynaceae	LC	Guangdong	tree	flowers	It was cultivated as ornamental plants	ornamental plants	87	1	1	1	14	0.0714286	0.0114943	0.0114943	9.43699e-06
ZHY4033	bras-shing	Cephalotaxus hainanensis H.L.Li	Taxaceae	EN	native	tree	stem	the sterm was top grade timbering for building "Gongba (Buddhist monastery)".	wood	87	1	1	1	14	0.0714286	0.0114943	0.0114943	9.43699e-06
YLX1047	Shar-mon	Chenopodium quinoa Willd.	Rosaceae		Qinghai	herb	fruit	It was introduced from Qinghai province, local people use it to cook rice.	grain	87	1	1	1	14	0.0714286	0.0114943	0.0114943	9.43699e-06
PICF1022		Citrus sinensis (L.) Osbeck	Rutaceae		native	tree	fruit	fruits	fruit	87	1	1	1	14	0.0714286	0.0114943	0.0114943	9.43699e-06
LZY082	dbyi-mong-dkar-po	Clematis napaulensis DC.	Ranunculaceae		native	climber	tender shoots	vegetables	vegetable	87	1	1	1	14	0.0714286	0.0114943	0.0114943	9.43699e-06
LZY018	Gyal-lin-mon-nang	Crawfurdia angustata C.B.Clarke	Gentianaceae		native	climber	flower	Ornamental plants	ornamental plants	87	1	1	1	14	0.0714286	0.0114943	0.0114943	9.43699e-06
PICV1013	dong-gar	Cucumis sativus L.	Cucurbitaceae		native	climber	tender fruit	vegetables	vegetable	87	1	1	1	14	0.0714286	0.0114943	0.0114943	9.43699e-06
PICO1030	Mong-nang	Cuphea hookeriana Walp.	Lythraceae		Lhasa	shrub	flowers	It was cultivated as ornamental plants	ornamental plants	87	1	1	1	14	0.0714286	0.0114943	0.0114943	9.43699e-06
YLX1001	Tsan-rhim-la-gyi	Curculigo orchioides Gaertn.	Hypoxidaceae		native	herb	root	It was used in Traditional Tibetan Medicine	medicine	87	1	1	1	14	0.0714286	0.0114943	0.0114943	9.43699e-06
XZG063	Me-dgrong	Curcuma aromatica Salisb.	Zingiberaceae		native	herb	rhizome	It was used as Curcuma longa	Dye plants	87	1	1	1	14	0.0714286	0.0114943	0.0114943	9.43699e-06
LZY203	Dgrong	Curcuma yunnanensis N.Liu & S.J.Chen	Zingiberaceae		native	herb	rhizome	It was used as natural dye	Dye plants	87	1	1	1	14	0.0714286	0.0114943	0.0114943	9.43699e-06
PICO2006	lshags-sdong	Cycas revoluta Thunb.	Cycadaceae	LC	Lhasa	tree	whole plants	It was cultivated as ornamental plants	ornamental plants	87	1	1	1	14	0.0714286	0.0114943	0.0114943	9.43699e-06
PICO0963	Lan-tshao	Cymbidium elegans Lindl.	Orchidaceae	EN	native	herb	flowers	It was cultivated as ornamental plants	ornamental plants	87	1	1	1	14	0.0714286	0.0114943	0.0114943	9.43699e-06
PICO0973	Mong-nang	Dahlia pinnata Cav.	Asteraceae		Lhasa	herb	flowers	It was cultivated as ornamental plants	ornamental plants	87	1	1	1	14	0.0714286	0.0114943	0.0114943	9.43699e-06
PICO1105	Lan-tshao	Dendrobium densiflorum Lindl.	Orchidaceae	VU	native	herb	flowers	It was cultivated as ornamental plants	ornamental plants	87	1	1	1	14	0.0714286	0.0114943	0.0114943	9.43699e-06
PICO1116	Lan-tshao	Dendrobium williamsonii Day & Rchb.f.	Orchidaceae	EN	native	herb	flowers	It was cultivated as ornamental plants	ornamental plants	87	1	1	1	14	0.0714286	0.0114943	0.0114943	9.43699e-06
XZG042	Pan-dang	Dioscorea bulbifera L.	Dioscoreaceae		native	climber	tuber root	the juice of root tubers was used to treat snake and worm bite.	Medicine	87	1	1	1	14	0.0714286	0.0114943	0.0114943	9.43699e-06
LZY028	Pan-dang	Dioscorea hispida Dennst.	Dioscoreaceae		native	climber	root tuber	the juice of root tubers was used to treat snake and worm bite.	Medicine	87	1	1	1	14	0.0714286	0.0114943	0.0114943	9.43699e-06
LZY100	khru-tsang	Dioscorea oppositifolia L.	Dioscoreaceae		native	climber	tuber root	the tuber roots were rich in starch. It was cooked as potato.	grain	87	1	1	1	14	0.0714286	0.0114943	0.0114943	9.43699e-06
LZY159	Ba-ru	Diospyros variegata Kurz	Ebenaceae		Bhutan	tree	fruit	the fruits were used as the substitutes of Terminalia billerica in Troditional Tibetan Medicine.	medicine	87	1	1	1	14	0.0714286	0.0114943	0.0114943	9.43699e-06
YLX011	Go-lo-pa	Entada phaseoloides (L.) Merr.	Fabaceae		native	climber	seeds	The seeds were Traditional Tibetan Medicine "mchin-pa-zho-sha"	medicine	87	1	1	1	14	0.0714286	0.0114943	0.0114943	9.43699e-06
YLX1062	Kha-shing	Erythrina arborescens Roxb.	Fabaceae		native	tree	flowers	It was cultivated as ornamental plants	ornamental plants	87	1	1	1	14	0.0714286	0.0114943	0.0114943	9.43699e-06
LZY064	Tsem-shing	Eurya acuminata DC.	Theaceae		native	tree	bark	the bark was used to make red dyes	Dye plants	87	1	1	1	14	0.0714286	0.0114943	0.0114943	9.43699e-06
LZY034	Snying-shing	Exbucklandia populnea (R.Br. ex Griff.) R.W.Br.	Hamamelidaceae	LC	native	tree	stem	the sterm was top grade timbering	wood	87	1	1	1	14	0.0714286	0.0114943	0.0114943	9.43699e-06
PICF2003	Tshao-mei	Fragaria × ananassa (Duchesne ex Weston) Duchesne ex Rozier	Rosaceae		Lhasa	herb	fruit	fruits	fruit	87	1	1	1	14	0.0714286	0.0114943	0.0114943	9.43699e-06
LZY060	ku-ma	Garcinia pedunculata Roxb. ex Buch.-Ham.	Clusiaceae		native	tree	fruit	fruits	fruit	87	1	1	1	14	0.0714286	0.0114943	0.0114943	9.43699e-06
LZY155	Yong-gyi-pa	Gonostegia hirta (Blume ex Hassk.) Miq.	Urticaceae		native	herb	whole plants	It was used as forage plant.	forage_plants	87	1	1	1	14	0.0714286	0.0114943	0.0114943	9.43699e-06
LZY112	A-pi-dur	Gynocardia odorata R.Br.	Achariaceae		native	tree	seeds	the seeds were rich in oil, which was high quality edible oil.	oil plants	87	1	1	1	14	0.0714286	0.0114943	0.0114943	9.43699e-06
LZY074	Huen-gyal-pa	Gynura cusimbua (D.Don) S.Moore	Asteraceae		native	herb	Leaves	vegetables	vegetable	87	1	1	1	14	0.0714286	0.0114943	0.0114943	9.43699e-06
PICO2010	Mong-nang	Haworthia fasciata (Willd.) Haw.	Xanthorrhoeaceae		Lhasa	herb	whole plants	It was cultivated as ornamental plants	ornamental plants	87	1	1	1	14	0.0714286	0.0114943	0.0114943	9.43699e-06
PICO1007	Mong-nang	Hippeastrum striatum (Lam.) H.E.Moore	Amaryllidaceae		Lhasa	herb	flowers	It was cultivated as ornamental plants	ornamental plants	87	1	1	1	14	0.0714286	0.0114943	0.0114943	9.43699e-06
PICO2022	Mong-nang	Hydrangea macrophylla (Thunb.) Ser.	Hydrangeaceae		Lhasa	shrub	flowers	It was cultivated as ornamental plants	ornamental plants	87	1	1	1	14	0.0714286	0.0114943	0.0114943	9.43699e-06
PICO1106	Mong-nang	Hymenocallis littoralis (Jacq.) Salisb.	Amaryllidaceae		Lhasa	herb	flowers	It was cultivated as ornamental plants	ornamental plants	87	1	1	1	14	0.0714286	0.0114943	0.0114943	9.43699e-06
LZY085	Gyang-tsong-buen	Impatiens arguta Hook.f. & Thomson	Balsaminaceae		native	herb	whole plants	It was used as medicinal plants by traditional Tibetan healers	medicine	87	1	1	1	14	0.0714286	0.0114943	0.0114943	9.43699e-06
PICV012	Wo-suen	Lactuca sativa L.	Asteraceae		Other parts of China	herb	stem	vegetables	vegetable	87	1	1	1	14	0.0714286	0.0114943	0.0114943	9.43699e-06
PICV1962	Tshog-ma-o-shus	Lactuca sativa L.	Asteraceae		Other parts of China	herb	leaves	vegetables	vegetable	87	1	1	1	14	0.0714286	0.0114943	0.0114943	9.43699e-06
PICV1968	Tshog-ma-o-lo-ma	Lactuca sativa L.	Asteraceae		Other parts of China	herb	leaves	vegetables	vegetable	87	1	1	1	14	0.0714286	0.0114943	0.0114943	9.43699e-06
PICF2642	Ru-ga-mu	Lagenaria siceraria (Molina) Standl.	Cucurbitaceae		native	climber	mature fruits	the mature fruits were uesd to make gourd ladle.	others	87	1	1	1	14	0.0714286	0.0114943	0.0114943	9.43699e-06
LZY075	Mong-nang	Luculia gratissima (Wall.) Sweet	Rubiaceae		native	shrub	flowers	It was cultivated as ornamental plants	ornamental plants	87	1	1	1	14	0.0714286	0.0114943	0.0114943	9.43699e-06
PICV1949	Zhi-hung-shi	Lycopersicon esculentum Mill.	Solanaceae		native	herb	fruit	vegetables	vegetable	87	1	1	1	14	0.0714286	0.0114943	0.0114943	9.43699e-06
PICO2014	Mong-nang	Mesembryanthemum cordifolium L.f.	Aizoaceae		Lhasa	herb	flowers	It was cultivated as ornamental plants	ornamental plants	87	1	1	1	14	0.0714286	0.0114943	0.0114943	9.43699e-06
YLX0916	Tsan-la-gang	Molineria capitulata (Lour.) Herb.	Hypoxidaceae		native	herb	fruit	fruits	fruit	87	1	1	1	14	0.0714286	0.0114943	0.0114943	9.43699e-06
ZHY4684	Yin-shing	Morus macroura Miq.	Moraceae		native	tree	leaves	the fresh leaves were used in traditional wine brewing.	wine brewing	87	1	1	1	14	0.0714286	0.0114943	0.0114943	9.43699e-06
LZY158	Ser-ru-la-shing	Musa sanguinea Hook.f.	Musaceae		native	herb	flowers	vegetables	vegetable	87	1	1	1	14	0.0714286	0.0114943	0.0114943	9.43699e-06
PICOT01	Yan	Nicotiana tabacum L.	Solanaceae		native	herb	leaves	The stuff for making cigarettes	others	87	1	1	1	14	0.0714286	0.0114943	0.0114943	9.43699e-06
PICO1010	Mong-nang	Osmanthus fragrans Lour.	Oleaceae	LC	Lhasa	tree	flowers	It was cultivated as ornamental plants	ornamental plants	87	1	1	1	14	0.0714286	0.0114943	0.0114943	9.43699e-06
ZHY0974	Shing-pad-ma	Paeonia × suffruticosa Andrews	Paeoniaceae		Hunan	shrub	seeds	the seeds were rich in oil, which was high quality edible oil.	oil plants	87	1	1	1	14	0.0714286	0.0114943	0.0114943	9.43699e-06
YLX003	Yu-gu-shing	Panax bipinnatifidus Seem.	Araliaceae		native	herb	rhizome	It was used in Traditional Tibetan Medicine	medicine	87	1	1	1	14	0.0714286	0.0114943	0.0114943	9.43699e-06
LZY073	Long-pa-dang-mon-nang	Persicaria capitata (Buch.-Ham. ex D.Don) H.Gross	Polygonaceae		native	herb	whole plants	whole plants were pounded to treat skin infection and insect bite.	medicine	87	1	1	1	14	0.0714286	0.0114943	0.0114943	9.43699e-06
LZY149	Shor-shing	Pinus wallichiana A.B.Jacks.	Pinaceae	LC	native	tree	stem	the sterm was top grade timbering	wood	87	1	1	1	14	0.0714286	0.0114943	0.0114943	9.43699e-06
LZY114	Pi-pi-ling	Piper petiolatum Hook.f.	Piperaceae		Other parts of China	climber	fruit	the fruits were traditional Tibetan Medicine "Pi-pi-ling".	medicine	87	1	1	1	14	0.0714286	0.0114943	0.0114943	9.43699e-06
LZY151	Dri-thang-shing	Podocarpus neriifolius D.Don	Podocarpaceae	LC	native	tree	stem	the sterm was regarded as the top grade timbering by local people	wood	87	1	1	1	14	0.0714286	0.0114943	0.0114943	9.43699e-06
LZY013	Mon-nyo-ma-shing	Sambucus javanica Blume	Adoxaceae		native	shrub	fruit	fruits	fruit	87	1	1	1	14	0.0714286	0.0114943	0.0114943	9.43699e-06
LZY068	Thog-gyal-lho-mon	Saurauia rubricalyx C.F. Liang & Y.S. Wang	Actinidiaceae		native	shrub	fruit	fruits	fruit	87	1	1	1	14	0.0714286	0.0114943	0.0114943	9.43699e-06
PICO1185	Mong-nang	Schlumbergera truncata (Haw.) Moran	Cactaceae	VU	Lhasa	herb	flowers	It was cultivated as ornamental plants	ornamental plants	87	1	1	1	14	0.0714286	0.0114943	0.0114943	9.43699e-06
PICO1107	Mong-nang	Serissa japonica (Thunb.) Thunb.	Rubiaceae		Lhasa	shrub	flowers	It was cultivated as ornamental plants	ornamental plants	87	1	1	1	14	0.0714286	0.0114943	0.0114943	9.43699e-06
LZY105	Lin-mon-ma	Solanum americanum Mill.	Solanaceae		native	herb	tender shoots and leaves	vegetables	vegetable	87	1	1	1	14	0.0714286	0.0114943	0.0114943	9.43699e-06
PIC003	zhog-kog	Solanum tuberosum L.	Solanaceae		native	herb	tuber root	vegetables	vegetable	87	1	1	1	14	0.0714286	0.0114943	0.0114943	9.43699e-06
LZY088	Ri-skyes-dong-gua	Solena amplexicaulis (Lam.) Gandhi	Cucurbitaceae		native	climber	tender shoots	vegetables	vegetable	87	1	1	1	14	0.0714286	0.0114943	0.0114943	9.43699e-06
YLX0680	Cho-gyang	Stauntonia latifolia (Wall.) Christenh.	Lardizabalaceae		native	climber	fruit	seasonal fruits	fruit	87	1	1	1	14	0.0714286	0.0114943	0.0114943	9.43699e-06
LZY095	Ri-kha-lho	Thladiantha cordifolia (Blume) Cogn.	Cucurbitaceae		native	climber	root tuber	the juice of root tubes were used as natural detergent.	others	87	1	1	1	14	0.0714286	0.0114943	0.0114943	9.43699e-06
YLX2092	Tsa-gu	Thysanolaena latifolia (Roxb. ex Hornem.) Honda	Poaceae		native	herb	whole plants	It was used in funeral	ritual plants	87	1	1	1	14	0.0714286	0.0114943	0.0114943	9.43699e-06
LZY119	Gue-ni-dang-dang	Urena lobata L.	Malvaceae		native	herb	whole plants	It was high quality forage grass for cattle husbandry but malignant weed.	forage_plants	87	1	1	1	14	0.0714286	0.0114943	0.0114943	9.43699e-06
ZHY4685	Shar-gu	Vigna mungo (L.) Hepper	Fabaceae		native	herb	mature seeds	It was used to make Mung bean porridge	vegetable	87	1	1	1	14	0.0714286	0.0114943	0.0114943	9.43699e-06
PICF1928	Phu-thao	Vitis vinifera L.	Vitaceae	LC	Lhasa	climber	fruit	fruits	fruit	87	1	1	1	14	0.0714286	0.0114943	0.0114943	9.43699e-06
